# Supplementary material for: GRA86 Is a Novel Dense Granule Protein Important for Virulence and Bradyzoite Differentiation in Toxoplasma gondii
Source: Animals (Basel). 2025 Sep 3;15(17):2591. doi: 10.3390/ani15172591 (PMC12427315; doi:10.3390/ani15172591)
Supplement: Supplementary file 1 [file animals-15-02591-s001.zip]

Archive with 7 entries (5 files):
- Supplementary Figures/
- Supplementary Figures/Figure S1.pdf
- Supplementary Figures/Figure S2.pdf
- Supplementary Tables/
- Supplementary Tables/Supplementary Table S1.xlsx
- Supplementary Tables/Supplementary Table S2.xlsx
- Supplementary Tables/Supplementary Table S3.xlsx
