# Supplementary material for: GRA86 Is a Novel Dense Granule Protein Important for Virulence and Bradyzoite Differentiation in Toxoplasma gondii
Source: Animals (Basel). 2025 Sep 3;15(17):2591. doi: 10.3390/ani15172591 (PMC12427315; doi:10.3390/ani15172591)
Supplement: Supplementary file 1 [file animals-15-02591-s001.zip › Supplementary Tables/Supplementary Table S1.xlsx]

## Sheet: Sheet1
Supplementary Table S1. Primers used for construction of transgenic parasite strains.
Primer	Sequence (5′-3′)	Use
SgRNA-GRA85-Tag	GGCTTGTGAGTCCGAGTGAT	SgRNA of CRISPR plasmid for tagging GRA85 with 6×HA
SgRNA-GRA85-Tag-Fw	GGCTTGTGAGTCCGAGTGATGTTTTAGAGCTAGAAATAGC	Construct the CRISPR plasmid for tagging GRA85 with 6×HA
SgRNA-Rv	AACTTGACATCCCCATTTAC	Construct the CRISPR plasmid for tagging GRA85 with 6×HA
GRA85-HRF	GCTGCGCCGGACACGACGTATTCACTGGCTTGTGAGTCCGAGGCTAGCAAGGGCTCGGG	Amplify 6HA-DHFR fragment with the homologous arms of GRA85
GRA85-HRR	AGGCAGAAATACACCTGAAACATCGGTTTTTTACAGCCGATCATACGACTCACTATAGG	Amplify 6HA-DHFR fragment with the homologous arms of GRA85
PCR1-GRA85-Fw	AGAGGCAGAAAAAAACGGCA	Detect the insert of 6×HA fragment in PCR1
PCR1-Flag-Rv	ATTATACCCGTGTGTTACG	Detect the insert of 6×HA fragment in PCR1
PCR2-GRA85-Fw	AGAGGCAGAAAAAAACGGCA	Detect the replacement of C-terminal GRA85 by 6×HA fragment in PCR2
PCR2-GRA85-Rv	GATGCTTTTTCACATGCCACTTT	Detect the replacement of C-terminal GRA85 by 6×HA fragment in PCR2
SgRNA-GRA85-KO	GGCTTGTTCATCGGTGGAGG	SgRNA of CRISPR plasmid for GRA85 knock-out
SgRNA-GRA85-KO-Fw	GGCTTGTTCATCGGTGGAGGGTTTTAGAGCTAGAAATAGC	Construct the CRISPR plasmid for deleting GRA85
U5-GRA85-Gibson-Fw	GGTTTTCCCAGTCACGACGTTTTGTAGGGCTTGCTGTGGT	Amplify the 5' homologous arm of GRA85
U5-GRA85-Gibson-Rv	GGATTTACAGCCTGGCGAAGCTTGTCCCCTGCTTCCTGTGAAG	Amplify the 5' homologous arm of GRA85
U3-GRA85-Gibson-Fw	CTATGCACTTGCAGGATGAATTCAACGCATCCAGCAAAGCC	Amplify the 3' homologous arm of GRA85
U3-GRA85-Gibson-Rv	GAGCGGATAACAATTTCACACCCGATTCTCCGACGTTTTC	Amplify the 3' homologous arms of GRA85
DHFR-Gibson-Fw	AAGCTTCGCCAGGCTGTAAATCC	Amplify the DHFR fragment
DHFR-Gibson-Rv	GAATTCATCCTGCAAGTGCATAG	Amplify the DHFR fragment
pUC19-Gibson-Fw	TGTGAAATTGTTATCCGCTC	Amplify the pUC19 fragment
pUC19-Gibson-Rv	AACGTCGTGACTGGGAAAACC	Amplify the pUC19 fragment
5H-DHFR-3H-GRA85-KZ-Fw	TTGTAGGGCTTGCTGTGGT	Amplify the 5H-DHFR-3H fragments of GRA85
5H-DHFR-3H-GRA85-KZ-Rv	CCCGATTCTCCGACGTTTTC	Amplify the 5H-DHFR-3H fragments of GRA85
PCR3-GRA85-Fw	CCAATAAACGCGGGCTGTTATAGA	Detect the insertion of 5' homologous fragment of GRA85 in PCR3
PCR3-DHFR-Rv	GCCAAAGTAGAAAGGAATTAGCAT	Detect the insertion of 5' homologous fragment of GRA85 in PCR3
PCR4-GRA85-Fw	TTGGCTGCGCTCTATGTATTAAG	Detect the deletion of GRA85 in PCR4
PCR4-GRA85-Rv	TGTGAATAAAGGTTACCCCAACG	Detect the deletion of GRA85 in PCR4
PCR5-DHFR-Fw	TGACGCAGATGTGCGTGTATCCAC	Detect the insertion of 3' homologous fragment of GRA85 in PCR5
PCR5-GRA85-Rv	CCCGATTCTCCGACGTTTTC	Detect the insertion of 3' homologous fragment of GRA85 in PCR5
SgRNA-GRA86-Tag	GTCGATAGGTGCCATTTGTA	SgRNA of CRISPR plasmid for tagging GRA86 with 6×HA
SgRNA-GRA86-Tag-Fw	GTCGATAGGTGCCATTTGTAGTTTTAGAGCTAGAAATAGC	Construct the CRISPR plasmid for tagging GRA86 with 6×HA
SgRNA-Rv	AACTTGACATCCCCATTTAC	Construct the CRISPR plasmid for tagging GRA86 with 6×HA
GRA86-HRF	AAGGCAAGAAAAGTTGAGGACTCAGAGAAATCCGAGCGTCGAGCTAGCAAGGGCTCGGG	Amplify 6HA-DHFR fragment with the homologous arms of GRA86
GRA86-HRR	TGTGTCGTGGCGCCCCCGCACGGTGGACTCTGAACCCCGTACATACGACTCACTATAGG	Amplify 6HA-DHFR fragment with the homologous arms of GRA86
PCR1-GRA86-Fw	AGCCGTTTTGGGGACTGA	Detect the insert of 6×HA fragment in PCR1
PCR1-Flag-Rv	ATTATACCCGTGTGTTACG	Detect the insert of 6×HA fragment in PCR1
PCR2-GRA86-Fw	AGCCGTTTTGGGGACTGA	Detect the replacement of C-terminal GRA86 by 6×HA fragment in PCR2
PCR2-GRA86-Rv	CTGTTCGGCTCCACATCG	Detect the replacement of C-terminal GRA86 by 6×HA fragment in PCR2
SgRNA-GRA86-KO	GACCAGCGTCTAGATAGACC	SgRNA of CRISPR plasmid for GRA86 knock-out
SgRNA-GRA86-KO-Fw	GACCAGCGTCTAGATAGACCGTTTTAGAGCTAGAAATAGC	Construct the CRISPR plasmid for deleting GRA86
U5-GRA86-Gibson-Fw	GGTTTTCCCAGTCACGACGTTTGTCGTTTGACAACTGGGC	Amplify the 5' homologous arm of GRA86
U5-GRA86-Gibson-Rv	GGATTTACAGCCTGGCGAAGCTTGGGGTCGAGGTGTAGTAAGC	Amplify the 5' homologous arm of GRA86
U3-GRA86-Gibson-Fw	CTATGCACTTGCAGGATGAATTCAGGGGACAAGTGCACTGA	Amplify the 3' homologous arm of GRA86
U3-GRA86-Gibson-Rv	GAGCGGATAACAATTTCACACCACGCTTCGCAGAGAAT	Amplify the 3' homologous arms of GRA86
5H-DHFR-3H-GRA86-KZ-Fw	TGTCGTTTGACAACTGGGC	Amplify the 5H-DHFR-3H fragments of GRA86
5H-DHFR-3H-GRA86-KZ-Rv	CCACGCTTCGCAGAGAAT	Amplify the 5H-DHFR-3H fragments of GRA86
PCR3-GRA86-Fw	CGCCCTGAAAGCGACCTAA	Detect the insertion of 5' homologous fragment of GRA86 in PCR3
PCR3-DHFR-Rv	GCCAAAGTAGAAAGGAATTAGCAT	Detect the insertion of 5' homologous fragment of GRA86 in PCR3
PCR4-GRA86-Fw	TATGCATGCTGGTTCATCGC	Detect the deletion of GRA86 in PCR4
PCR4-GRA86-Rv	ACATAAAACGTACACCACCGAA	Detect the deletion of GRA86 in PCR4
PCR5-DHFR-Fw	TGACGCAGATGTGCGTGTATCCAC	Detect the insertion of 3' homologous fragment of GRA86 in PCR5
PCR5-GRA86-Rv	AGGTGAACAGCCGAAAGTTTT	Detect the insertion of 3' homologous fragment of GRA86 in PCR5
SgRNA-GRA87-Tag	CTAGCCGCTTAAGGGCGTCG	SgRNA of CRISPR plasmid for tagging GRA87 with 6×HA
SgRNA-GRA87-Tag-Fw	CTAGCCGCTTAAGGGCGTCGGTTTTAGAGCTAGAAATAGC	Construct the CRISPR plasmid for tagging GRA87 with 6×HA
SgRNA-Rv	AACTTGACATCCCCATTTAC	Construct the CRISPR plasmid for tagging GRA87 with 6×HA
GRA87-HRF	GGGACGGATGGTTCACACGAACAAGCTGCGCCACGACGCCCTGCTAGCAAGGGCTCGGG	Amplify 6HA-DHFR fragment with the homologous arms of GRA87
GRA87-HRR	TGGTGACACTGCACGGACCGTAAGGCTAGCCGCTTAAGGGCGATACGACTCACTATAGG	Amplify 6HA-DHFR fragment with the homologous arms of GRA87
PCR1-GRA87-Fw	ATCCAGGCGAAACCAAGC	Detect the insert of 6×HA fragment in PCR1
PCR1-Flag-Rv	ATTATACCCGTGTGTTACG	Detect the insert of 6×HA fragment in PCR1
PCR2-GRA87-Fw	ATCCAGGCGAAACCAAGC	Detect the replacement of C-terminal GRA87 by 6×HA fragment in PCR2
PCR2-GRA87-Rv	GTTCCGGTCCCTCTTTCAACA	Detect the replacement of C-terminal GRA87 by 6×HA fragment in PCR2
SgRNA-GRA87-KO	GCGATTGATCGCGAACCTCG	SgRNA of CRISPR plasmid for GRA87 knock-out
SgRNA-GRA87-KO-Fw	GCGATTGATCGCGAACCTCGGTTTTAGAGCTAGAAATAGC	Construct the CRISPR plasmid for deleting GRA87
U5-GRA87-Gibson-Fw	GGTTTTCCCAGTCACGACGTTGACTGACCCGTTCCTTGTC	Amplify the 5' homologous arm of GRA87
U5-GRA87-Gibson-Rv	GGATTTACAGCCTGGCGAAGCTTGCCGTTTGAGGGATGTTCTT	Amplify the 5' homologous arm of GRA87
U3-GRA87-Gibson-Fw	CTATGCACTTGCAGGATGAATTCAAGCCACCGAGACTGTCG	Amplify the 3' homologous arm of GRA87
U3-GRA87-Gibson-Rv	GAGCGGATAACAATTTCACAAAAATCAGCTCTTTACGATGGGC	Amplify the 3' homologous arms of GRA87
5H-DHFR-3H-GRA87-KZ-Fw	GACTGACCCGTTCCTTGTC	Amplify the 5H-DHFR-3H fragments of GRA87
5H-DHFR-3H-GRA87-KZ-Rv	AAAATCAGCTCTTTACGATGGGC	Amplify the 5H-DHFR-3H fragments of GRA87
PCR3-GRA87-Fw	TATCACCAAGTGACTAGTGATCCT	Detect the insertion of 5' homologous fragment of GRA87 in PCR3
PCR3-DHFR-Rv	GCCAAAGTAGAAAGGAATTAGCAT	Detect the insertion of 5' homologous fragment of GRA87 in PCR3
PCR4-GRA87-Fw	AACAAAGTGGCCAGTCACG	Detect the deletion of GRA87 in PCR4
PCR4-GRA87-Rv	GAAGCAGACGATCCCTGTTT	Detect the deletion of GRA87 in PCR4
PCR5-DHFR-Fw	TGACGCAGATGTGCGTGTATCCAC	Detect the insertion of 3' homologous fragment of GRA87 in PCR5
PCR5-GRA87-Rv	TCGCTACTCCGCGTCTAC	Detect the insertion of 3' homologous fragment of GRA87 in PCR5
SgRNA-GRA88-Tag	GATGCTTCCGCGACAGAAAA	SgRNA of CRISPR plasmid for tagging GRA88 with 6×HA
SgRNA-GRA88-Tag-Fw	GATGCTTCCGCGACAGAAAAGTTTTAGAGCTAGAAATAGC	Construct the CRISPR plasmid for tagging GRA88 with 6×HA
SgRNA-Rv	AACTTGACATCCCCATTTAC	Construct the CRISPR plasmid for tagging GRA88 with 6×HA
GRA88-HRF	GCTTTTCTTGCGGTTGATGCTTCCGCGACAGAAAAAGGAGACGCTAGCAAGGGCTCGGG	Amplify 6HA-DHFR fragment with the homologous arms of GRA88
GRA88-HRR	TTGACCTCGCTTATGGTAGTTCACTTTCGCTAGTCTCCTTTTATACGACTCACTATAGG	Amplify 6HA-DHFR fragment with the homologous arms of GRA88
PCR1-GRA88-Fw	AATATCACGCTAAGCGGGTG	Detect the insert of 6×HA fragment in PCR1
PCR1-Flag-Rv	ATTATACCCGTGTGTTACG	Detect the insert of 6×HA fragment in PCR1
PCR2-GRA88-Fw	AATATCACGCTAAGCGGGTG	Detect the replacement of C-terminal GRA88 by 6×HA fragment in PCR2
PCR2-GRA88-Rv	GAAACCTTTTGTGAGTGAAAGCT	Detect the replacement of C-terminal GRA88 by 6×HA fragment in PCR2
SgRNA-GRA88-KO	GGTACCGGTGAGCTCTTGCG	SgRNA of CRISPR plasmid for GRA88 knock-out
SgRNA-GRA88-KO-Fw	GGTACCGGTGAGCTCTTGCGGTTTTAGAGCTAGAAATAGC	Construct the CRISPR plasmid for deleting GRA88
U5-GRA88-Gibson-Fw	GGTTTTCCCAGTCACGACGTTTTTCTGTGGTTGAAAACTCACCT	Amplify the 5' homologous arm of GRA88
U5-GRA88-Gibson-Rv	GGATTTACAGCCTGGCGAAGCTTTAAGTTTCGCAGCCTATGCC	Amplify the 5' homologous arm of GRA88
U3-GRA88-Gibson-Fw	CTATGCACTTGCAGGATGAATTCAGCGCGCATGAGTTTTTTT	Amplify the 3' homologous arm of GRA88
U3-GRA88-Gibson-Rv	GAGCGGATAACAATTTCACATGATTTACCTCTCTGGTGTAGGTG	Amplify the 3' homologous arms of GRA88
5H-DHFR-3H-GRA88-KZ-Fw	TTTCTGTGGTTGAAAACTCACCT	Amplify the 5H-DHFR-3H fragments of GRA88
5H-DHFR-3H-GRA88-KZ-Rv	TGATTTACCTCTCTGGTGTAGGTG	Amplify the 5H-DHFR-3H fragments of GRA88
PCR3-GRA88-Fw	TGCAGTGAACCGTTTTGAG	Detect the insertion of 5' homologous fragment of GRA88 in PCR3
PCR3-DHFR-Rv	GCCAAAGTAGAAAGGAATTAGCAT	Detect the insertion of 5' homologous fragment of GRA88 in PCR3
PCR4-GRA88-Fw	GGCATAGGCTGCGAAACTTA	Detect the deletion of GRA88 in PCR4
PCR4-GRA88-Rv	CCCGCTTAGCGTGATATTTCC	Detect the deletion of GRA88 in PCR4
PCR5-DHFR-Fw	TGACGCAGATGTGCGTGTATCCAC	Detect the insertion of 3' homologous fragment of GRA88 in PCR5
PCR5-GRA88-Rv	ACTACGAAGGAAACAGGGTTT	Detect the insertion of 3' homologous fragment of GRA88 in PCR5
