# Supplementary material for: GRA86 Is a Novel Dense Granule Protein Important for Virulence and Bradyzoite Differentiation in Toxoplasma gondii
Source: Animals (Basel). 2025 Sep 3;15(17):2591. doi: 10.3390/ani15172591 (PMC12427315; doi:10.3390/ani15172591)
Supplement: Supplementary file 1 [file animals-15-02591-s001.zip › Supplementary Tables/Supplementary Table S2.xlsx]

## Sheet: Sheet1
Supplementary Table S2. Primers used in the qRT-PCR experiment.
Genes	Forward primer (5′-3′)	Reverse primers (5′-3′)
GRA15	TAACGACTACCGAGGCTGGGATG	GGTGTATGCGGGCTCTTGAGATG
GRA82	CTTACGGCAACAAGGCGAGGATC	CCATAGCGAGGAGTGAGGCAATC
GRA62	TCCCTCGGGCGACACTCAAC	GCTGCTGTGACGGCTGTAGTTC
GRA16	GCTCAAGGTTCCAGGACGACTTC	CCGACGCCACAACACCACTC
GRA11A	CCCGAGGCACCCGAAGAATTTG	GGCATAGCAGGCTGGTCAAAGTC
GRA28	CCAGGCGTTTCCGAACCTTCAG	CCTTGTGGCTGCTGCTGTAGTG
GRA31	GAGCAGCGTCCAGGAGTTCTTG	TTCTTGACTTTGTGGCGGTTCCC
GRA12B	ATCGGCAGCACATGGAACAGAAG	TCCCCACCATTCCCAGAAGGC
GRA18	TCGCCCTGTGCTCCATCTTCC	ACAACACCGCTCCGCATTCAC
GRA8	GGTGTTCGTGGTCTTCGCTGTC	GGTTCTCTGGCTTGGGCATTCC
GRA86	GGGACTGAGGTTGCCGATTACG	ACACCACCGAAGGTTGCTAACAC
PMA1	CCGCAACTATCCAGAGGGCAAAC	TGGCAGTCTCAACAGCAATGGC
BAG1	GAAGCGGAGAAAGTGGACGATGG	TGTCCATTGCCGCACTGATTCC
SRS49D	CCCTGAAGCCCGCTCTCCTC	TCCTGCAAGACAACCTCCTCCTC
ENO1	CCGTTGGTGCTCCGAACATCC	GGTGCAAAGCCGCCCTCATC
SRS35B	CCGCCAAACGTGACAGTCCAG	CATCACCACCAACAGAGGCAGAC
BRP1	TGCGGGGTTCCAACTACCTCTC	AGCGTCCTCAACACCTTTCACAC
GRA59	TCCGTCGCCACCAGTCCAAG	CCCACTCCGTCCAGCCGTAG
SRS49B	TTGCGTTCTTGTCGGTGCCTAC	CCGAGTCGCCTTGGGAATGTTG
SRS49C	CCCTGAAGCCCGCTCTCCTC	TCCTGCAAGACAACCTCCTCCTC
β-tubulin	GCCGGAAGGTTGTAGTCGT	GGAGGAAGGCCAGGTAATTC
