# Supplementary material for: GRA86 Is a Novel Dense Granule Protein Important for Virulence and Bradyzoite Differentiation in Toxoplasma gondii
Source: Animals (Basel). 2025 Sep 3;15(17):2591. doi: 10.3390/ani15172591 (PMC12427315; doi:10.3390/ani15172591)
Supplement: Supplementary file 1 [file animals-15-02591-s001.zip › Supplementary Tables/Supplementary Table S3.xlsx]

## Sheet: S3a-UP
Supplementary Table S3a. Differentially upregulated genes in Pru∆gra86 strain (Log2 (Pru∆gra86/Pru) ≥ 1, Q values ≤ 0.05, FPKM(Pru∆gra86) ≥ 5).
Gene ID	Gene description	Log2 (Pru∆gra86/Pru)	Qa value (Pru∆gra86/Pru)	FPKMb (Pru)	FPKMb (Pru∆gra86)	Location (TAGM-MCMCc)	aQ: adjusted P values
TGME49_293252	hypothetical protein	5.50755	1.52e-20	0.616667	25.7967	#N/A	b FPKM: fragments per kilobase of exon model per million reads mapped
TGME49_280500	inorganic anion transporter, sulfate permease (SulP) family protein	5.04298	2.13e-101	4.61333	142.76	#N/A	cTAGM-MCMC:t-augmented Gaussian mixture models - Markov-chain Monte-Carlo
TGME49_305890	hypothetical protein	3.37001	6.43e-61	3.17667	30.7667	#N/A
TGME49_285730	TBC domain-containing protein TBC4	2.8574	1.76e-32	22.8367	154.727	nucleus - chromatin
TGME49_500392	IQ calmodulin-binding motif domain-containing protein	2.81604	8.46e-34	2.32667	15.3067	#N/A
TGME49_203110	citrate synthase, putative	2.76772	2.97e-08	4.93333	31.4067	#N/A
TGME49_278878	GDA1/CD39 (nucleoside phosphatase) family protein	2.73355	0.00294363	2.1	12.84	#N/A
TGME49_254160	hypothetical protein	2.71425	1.9e-40	5.46	33.42	#N/A
TGME49_275470	dense granule protein GRA15	2.67789	1.28e-21	14.7433	88.1333	dense granules
TGME49_297920	hypothetical protein	2.61766	0.0141252	1.92	10.8767	#N/A
TGME49_218362	zinc finger protein	2.57647	1.56e-42	15.4733	86.5833	#N/A
TGME49_229140	MaoC family domain-containing protein	2.23496	0.019501	3.84333	16.8467	nucleus - non-chromatin
TGME49_239010	E2F4-associated EZH2-inducing gene regulator TEEGR	2.21953	2.31e-21	16.0067	69.8633	dense granules
TGME49_254890	CRAL/TRIO domain-containing protein	2.09528	0.0242129	4.41	17.1333	#N/A
TGME49_231800	helicase, putative	2.07565	5.8e-30	8.24	32.4733	#N/A
TGME49_277230	dense granule protein GRA82	2.01106	3.98e-26	60.6433	227.883	dense granules
TGME49_211695	hypothetical protein	1.96409	0.0051849	5.10667	18.4667	mitochondrion - membranes
TGME49_500063	hypothetical protein, conserved	1.79711	0.0456494	8.26333	27.4433	#N/A
TGME49_215360	dense granule protein GRA62	1.7553	0.00234383	7.65	24.1567	dense granules
TGME49_275650	hypothetical protein	1.75208	2.77e-29	47.8533	150.51	nucleus - non-chromatin
TGME49_220720	hypothetical protein	1.74601	0.00847755	70.8367	211.933	#N/A
TGME49_204440	cyclic nucleotide-binding domain-containing protein	1.70153	7.19e-14	13.6467	41.42	#N/A
TGME49_212940	condensin-2 complex subunit H2, putative	1.62718	5.26e-16	14.5067	41.9233	#N/A
TGME49_224760	SAG-related sequence SRS40E	1.61823	5.83e-05	17.23	49.2767	#N/A
TGME49_500007	hypothetical protein, conserved	1.60897	3.36e-12	8.10667	23.1767	#N/A
TGME49_275460	hypothetical protein	1.58758	5.47e-09	55.4933	155.467	dense granules
TGME49_252280	hypothetical protein	1.58469	1.31e-09	6.28667	17.67	#N/A
TGME49_294980	hypothetical protein	1.56343	5.8e-06	48.5367	132.397	dense granules
TGME49_313660	hypothetical protein	1.56265	0.000367143	6.99	19.21	#N/A
TGME49_256220	hypothetical protein	1.52701	1.11e-05	30.9367	82.7867	#N/A
TGME49_263450	hypothetical protein	1.52516	1.84e-06	6.51667	17.5233	#N/A
TGME49_208830	dense granule protein GRA16	1.52493	2.91e-33	201.937	542.737	dense granules
TGME49_256650	hypothetical protein	1.51114	0.00302809	14.5067	37.84	#N/A
TGME49_249180	bifunctional dihydrofolate reductase-thymidylate synthase	1.49712	3.77e-46	242.38	639.077	nucleus - non-chromatin
TGME49_301480	hypothetical protein	1.48437	5.41e-06	5.74	15.07	dense granules
TGME49_294990	hypothetical protein	1.48045	1.8e-05	54.3533	140.463	#N/A
TGME49_309990	hypothetical protein	1.46267	0.00499358	37.0467	92.84	micronemes
TGME49_299210	CTP synthase	1.44011	6.29e-24	73.1233	185.333	cytosol
TGME49_224470	hypothetical protein	1.42066	0.00127157	7.22333	18.2367	Golgi
TGME49_202820	ubiquitin-conjugating enzyme subfamily protein	1.40393	0.00100091	61.55	150.213	cytosol
TGME49_241710	hypothetical protein	1.37503	0.00498673	9.27667	22.2867	#N/A
TGME49_329800	hypothetical protein	1.3708	1.36e-13	42.5433	102.68	#N/A
TGME49_308965	hypothetical protein	1.36845	0.000518423	2.39667	5.80333	#N/A
TGME49_245980	hypothetical protein	1.33008	0.0157535	7.05	15.8467	#N/A
TGME49_212410	dense granule protein GRA11A	1.32305	0.00325631	6.40667	14.95	dense granules
TGME49_220950	hypothetical protein	1.31382	4.81e-07	49.1433	112.887	dense granules
TGME49_254460	hypothetical protein	1.28538	0.0181432	29.2567	66.2967	#N/A
TGME49_217688	hypothetical protein	1.26767	1.46e-06	16.99	38.08	apical 1
TGME49_213752	herpesviridae ul52/ul70 dna primase	1.25719	6.07e-06	7.90333	17.67	#N/A
TGME49_231960	dense granule protein GRA28	1.25712	1.57e-20	56.5733	126.5	dense granules
TGME49_252360	rhoptry kinase family protein ROP24 (incomplete catalytic triad)	1.24337	9.83e-22	158.953	350.84	rhoptries 1
TGME49_259530	GalNac	1.23216	9.64e-15	79.5167	174.407	#N/A
TGME49_223550	hypothetical protein	1.22697	5.46e-05	33.1167	72.51	dense granules
TGME49_500149	hypothetical protein, conserved	1.22684	0.0196486	17.08	37.2333	#N/A
TGME49_279350	hypothetical protein	1.22367	0.000190375	49.16	106.663	dense granules
TGME49_323020	KRUF family protein	1.21661	0.010359	7.25	15.3233	#N/A
TGME49_238410	hypothetical protein	1.21485	1.97e-05	6.40667	13.9633	#N/A
TGME49_244440	adenosine transporter AT1	1.21166	2.11e-10	98.3867	213.083	PM - integral
TGME49_243580	Hit family protein involved in cell-cycle regulation, putative	1.20688	0.00530069	94.0933	202.72	cytosol
TGME49_203050	AP2 domain transcription factor AP2VIIa-6	1.20599	7.12e-09	8.65	18.64	#N/A
TGME49_270060	hypothetical protein	1.20115	1.47e-08	32.3567	69.6033	nucleus - chromatin
TGME49_500216	hypothetical protein, conserved	1.18976	0.0121679	7.47333	16.0267	#N/A
TGME49_226540	protein kinase	1.17843	4.06e-05	35.46	74.5267	#N/A
TGME49_315885	glycosyltransferase, putative	1.16981	0.000104786	8.48	17.8267	nucleus - non-chromatin
TGME49_229220	hypothetical protein	1.16001	0.000381128	64.0433	133.197	#N/A
TGME49_270050	hypothetical protein	1.1578	6.62e-05	27.0233	56.4167	nucleus - chromatin
TGME49_254606	hypothetical protein	1.15166	0.0098942	135.133	277.997	#N/A
TGME49_259950	carbonate dehydratase, eukaryotic-type domain-containing protein	1.14775	7.43e-09	36.1367	74.7433	apicoplast
TGME49_232000	dense granule protein GRA30	1.1399	4.82e-13	70.5433	145.19	dense granules
TGME49_318275	peptidyl-prolyl cis-trans isomerase, FKBP-type domain-containing protein	1.13189	0.0240525	7.96	16.2367	apicoplast
TGME49_276930	IMP1-like protein, putative	1.13099	3.94e-09	355.153	715.067	nucleus - chromatin
TGME49_220240	dense granule protein GRA31	1.12518	1.43e-15	181.133	368.217	dense granules
TGME49_268020	transporter, major facilitator family protein	1.11743	8.5e-09	9.67333	19.6267	#N/A
TGME49_275860	dense granule protein GRA12B	1.11376	2.42e-14	442.907	891.17	dense granules
TGME49_254150	hypothetical protein	1.10559	0.0106143	8.43	16.92	#N/A
TGME49_248750	hypothetical protein	1.10217	0.000528636	8.33333	16.77	#N/A
TGME49_270510	asparaginyl-tRNA synthetase (NOB+tRNA synthase)	1.07761	1.27e-14	148.04	292.107	cytosol
TGME49_240450	Maf family protein	1.07557	0.0184971	27.27	53.5067	cytosol
TGME49_206340	hypothetical protein	1.07463	6.24e-06	170.843	332.577	Golgi
TGME49_288840	dense granule protein GRA18	1.06642	1.35e-06	48.95	95.61	dense granules
TGME49_280380	poly(ADP-ribose) glycohydrolase	1.06493	6.89e-19	556.04	1084.71	dense granules
TGME49_270670	hypothetical protein	1.06493	0.00282668	6.79667	13.3267	#N/A
TGME49_500251	hypothetical protein, conserved	1.05494	0.000190375	194.187	370.01	#N/A
TGME49_254290	hypothetical protein	1.05161	3.19e-05	9.43667	18.2933	#N/A
TGME49_254720	dense granule protein GRA8	1.04933	2.16e-15	1752.41	3366.13	dense granules
TGME49_287440	hypothetical protein	1.0338	0.000602827	106.447	201.763	#N/A
TGME49_252390	hypothetical protein	1.03221	1.83e-05	156.587	295.6	PM - peripheral 1
TGME49_220650	hypothetical protein	1.03135	0.000777718	55.59	104.713	#N/A
TGME49_205680	hypothetical protein	1.03046	1.31e-10	74.8067	142.607	micronemes
TGME49_272730	hypothetical protein	1.02834	0.00924224	7.58667	14.41	#N/A
TGME49_257050	ketopantoate hydroxymethyltransferase - ketopantoate reductase	1.01997	7.21e-05	17.3067	32.8133	#N/A
TGME49_202930	IMC sutures component ISC5	1.01056	0.0388471	22.3033	41.7567	#N/A
TGME49_262050	rhoptry kinase family protein ROP39	1.00314	0.000967175	29.4033	54.7067	rhoptries 2
TGME49_203370	Utp12 domain-containing protein	1.00236	1.37e-05	25.8333	48.4567	nucleus - non-chromatin
TGME49_253180	hypothetical protein	1.00203	0.00574235	281.89	511.84	#N/A
TGME49_232520	brix domain-containing protein	1.00161	0.0010902	37.9467	70.9267	nucleus - non-chromatin
TGME49_500025	GCC2 and GCC3 domain-containing protein	1.00066	5.74e-13	58.0833	108.65	#N/A

## Sheet: S3b-DOWN
Supplementary Table S3b. Differentially downregulated genes in Pru∆gra86 strain (Log2 (Pru∆gra86/Pru) ≤ -1, Q values ≤ 0.05, FPKM(Pru) ≥ 5).
Gene ID	Gene description	Log2 (Pru∆gra86/Pru)	Qa value (Pru∆gra86/Pru)	FPKMb (Pru)	FPKMb (Pru∆gra86)	Location (TAGM-MCMCc)	aQ: adjusted P values
TGME49_500205	hypothetical protein, conserved	-4.72095	0.00999576	158.647	4.62	#N/A	bFPKM: fragments per kilobase of exon model per million reads mapped
TGME49_231996	hypothetical protein	-4.70073	0.0316955	11.1733	0	#N/A	cTAGM-MCMC: t-augmented Gaussian mixture models - Markov-chain Monte-Carlo
TGME49_200360	hypothetical protein	-4.24323	2.33e-134	2029.74	100.73	dense granules
TGME49_292270	SAG-related sequence SRS36C	-3.53627	0.000121701	18.93	1.43333	#N/A
TGME49_203340	metallo-beta-lactamase domain-containing protein	-3.47725	3.53e-05	5.63333	0.47	#N/A
TGME49_311370	methylmalonate-semialdehyde dehydrogenase [acylating], putative	-3.38413	3.48e-07	13.9033	1.23667	#N/A
TGME49_208380	hypothetical protein	-3.28911	0.00955217	8.49667	0.763333	#N/A
TGME49_280570	SAG-related sequence SRS35A	-3.27361	1.37e-35	5585.33	534.627	#N/A
TGME49_233950	hypothetical protein	-3.24928	3.61e-08	13.77	1.38667	#N/A
TGME49_202020	DnAK-TPR	-3.22595	1.72e-129	326.137	32.7067	#N/A
TGME49_288220	CAP domain-containing protein	-3.15293	0.019219	8.01333	0.78	#N/A
TGME49_252640	P-type ATPase PMA1	-3.12196	2.14e-92	132.88	14.2367	#N/A
TGME49_259020	bradyzoite antigen BAG1	-3.11566	2.74e-11	1401.79	148.61	#N/A
TGME49_278080	Toxoplasma gondii family A protein	-3.09757	2.11e-63	209.247	22.8967	#N/A
TGME49_231060	subtilisin SUB9	-3.06899	0.00763784	5.55	0.656667	#N/A
TGME49_207160	SAG-related sequence SRS49D	-2.98688	1.21e-32	149.93	17.43	PM - peripheral 1
TGME49_240470	hypothetical protein	-2.97148	1.48e-05	17.94	2.15	#N/A
TGME49_260190	microneme protein MIC13	-2.95694	9.78e-42	202.333	24.4367	micronemes
TGME49_268860	enolase 1	-2.93805	3.75e-24	95.1067	11.46	#N/A
TGME49_216140	enolase 1	-2.93663	8.01e-91	365.66	44.63	#N/A
TGME49_207210	hypothetical protein	-2.91653	1.69e-14	872.463	106.653	#N/A
TGME49_320190	SAG-related sequence SRS16B	-2.9114	1.2e-55	259.843	32.1033	PM - peripheral 1
TGME49_223900	hypothetical protein	-2.90863	4.99e-13	15.3833	1.88667	#N/A
TGME49_209755	cyst matrix protein MAG2	-2.89346	2.25e-14	463.62	58.6233	#N/A
TGME49_291040	lactate dehydrogenase LDH2	-2.84525	5.78e-73	492.163	64.1067	#N/A
TGME49_500256	hypothetical protein, conserved	-2.80246	2.43e-35	36.0733	4.83	#N/A
TGME49_207130	SAG-related sequence SRS49A	-2.75432	8.58e-21	96.68	13.4767	#N/A
TGME49_240930	MoaC family protein	-2.72012	1.8e-05	21.49	2.95333	#N/A
TGME49_230130	hypothetical protein	-2.6985	0.00924773	9.37	1.35333	#N/A
TGME49_280580	SAG-related sequence SRS35B	-2.69156	1.47e-37	671.147	96.3767	#N/A
TGME49_221840	hypothetical protein	-2.67179	1.7e-25	111.34	16.3367	#N/A
TGME49_225290	GDA1/CD39 (nucleoside phosphatase) family protein	-2.6236	6.59e-05	39.7967	6.06667	#N/A
TGME49_314250	bradyzoite rhoptry protein BRP1	-2.59522	2.98e-24	528.423	81.3067	#N/A
TGME49_208730	microneme adhesive repeat protein MCP4	-2.58392	7.12e-06	280.56	44.03	unknown
TGME49_240580	hypothetical protein	-2.4678	0.00312596	14.8167	2.56333	#N/A
TGME49_245600	hypothetical protein	-2.44874	0.000190375	16.4733	2.79667	#N/A
TGME49_213700	coiled-coil domain-containing protein	-2.4318	4.49e-11	19.7433	3.47	#N/A
TGME49_321710	hypothetical protein	-2.4021	0.00988507	13.8933	2.43667	#N/A
TGME49_294240	hypothetical protein	-2.35623	1.26e-05	5.13	0.943333	#N/A
TGME49_243720	peroxisomal biogenesis factor PEX11	-2.34882	0.0116629	18.47	3.34333	#N/A
TGME49_257945	3'5'-cyclic nucleotide phosphodiesterase PDE17	-2.33755	2.87e-15	10.6167	1.94333	#N/A
TGME49_306500	hypothetical protein	-2.31985	1.84e-12	15.27	2.88667	#N/A
TGME49_243470	hypothetical protein	-2.28144	8.52e-08	61.5933	11.8967	#N/A
TGME49_248430	hypothetical protein	-2.23842	0.000681752	22.0767	4.39333	#N/A
TGME49_269300	lipase	-2.20866	1.91e-05	7.30667	1.47333	#N/A
TGME49_210095	rhoptry protein ROP43	-2.20473	2.24e-06	32.7	6.72667	unknown
TGME49_253710	hypothetical protein	-2.19552	1.31e-09	17.5033	3.57	#N/A
TGME49_293790	hypothetical protein	-2.189	1.13e-18	148.487	30.55	#N/A
TGME49_222940	hypothetical protein	-2.18834	2.84e-07	29.45	6.14667	#N/A
TGME49_253790	zinc finger (CCCH type) motif-containing protein	-2.17382	5.21e-28	45.7433	9.55	#N/A
TGME49_500242	hypothetical protein, conserved	-2.13837	2.9e-13	47.5833	10.1133	#N/A
TGME49_500108	hypothetical protein, conserved	-2.08158	0.000754831	341.337	75.88	#N/A
TGME49_288050	intraflagellar transport protein 172, putative	-2.04757	1.11e-05	5.43	1.23667	#N/A
TGME49_248330	zinc finger, C3HC4 type (RING finger) domain-containing protein	-2.02105	4.78e-05	14.6667	3.38667	#N/A
TGME49_264660	SAG-related sequence SRS44	-2.01768	0.000388039	381.213	88.6067	unknown
TGME49_293780	hypothetical protein	-1.9811	1.33e-07	630.193	149.41	#N/A
TGME49_212180	hypothetical protein	-1.97557	0.0274511	11.7233	2.74667	#N/A
TGME49_262630	hypothetical protein	-1.97543	1.28e-11	78.5067	18.76	#N/A
TGME49_235860	subtilisin SUB11	-1.97403	0.00141043	6.46	1.54667	#N/A
TGME49_500347	hypothetical protein, conserved	-1.93804	3.85e-14	177.037	43.3033	#N/A
TGME49_233925	hypothetical protein	-1.93744	0.0262416	47.0367	11.2033	#N/A
TGME49_265030	hypothetical protein	-1.88756	1.99e-05	28.3933	7.18333	#N/A
TGME49_208740	microneme adhesive repeat protein MCP3	-1.846	0.001123	979.787	256.01	dense granules
TGME49_253330	bradyzoite pseudokinase BPK1	-1.82408	5.99e-31	743.497	196.423	unknown
TGME49_217961	hypothetical protein	-1.81178	0.00668617	6.99	1.90667	#N/A
TGME49_212275	hypothetical protein	-1.76443	0.0412799	9.75667	2.67667	#N/A
TGME49_209985	rhoptry protein ROP42	-1.76359	6.9e-14	103.75	28.7167	rhoptries 1
TGME49_218890	hypothetical protein	-1.75268	0.0010858	6.90333	1.91667	#N/A
TGME49_257720	proton ATPase, putative	-1.69557	1.44e-07	7.46333	2.15333	#N/A
TGME49_306620	AP2 domain transcription factor AP2IX-9	-1.68807	4.05e-15	31.6367	9.14333	#N/A
TGME49_290970	serine palmitoyltransferase SPT2	-1.67148	0.000147996	780.453	230.033	ER 1
TGME49_235360	hypothetical protein	-1.66445	0.00712029	65.3267	19.32	#N/A
TGME49_267130	SAG-related sequence SRS38A	-1.66359	1.94e-11	111.09	32.9267	PM - peripheral 1
TGME49_301210	NAD(P) transhydrogenase subunit beta, putative	-1.65959	4.28e-21	50.62	14.9733	unknown
TGME49_500136	kelch repeat protein	-1.64174	0.00527109	19.4333	5.83	#N/A
TGME49_276960	tetratricopeptide repeat-containing protein	-1.62532	0.000277262	5.58333	1.71333	#N/A
TGME49_271070	OTU domain-containing protein OTUD6A	-1.58028	0.0104452	22.4267	7.11333	#N/A
TGME49_230905	hydrolase, alpha/beta fold family protein	-1.57071	0.000265478	10.1567	3.24667	#N/A
TGME49_500389	ATPase, AAA family protein	-1.55092	0.000388811	7.01	2.22333	#N/A
TGME49_500198	hypothetical protein, conserved	-1.5424	0.011562	8.24	2.65	#N/A
TGME49_282000	hypothetical protein	-1.53252	1.87e-05	7.40333	2.38333	#N/A
TGME49_313440	dense granule protein GRA59	-1.52852	0.0169667	27.1467	8.87	dense granules
TGME49_299230	F-box domain-containing protein	-1.49196	0.0144931	6.12333	2.03667	#N/A
TGME49_207015	SRS domain-containing protein	-1.46712	0.000558134	39.61	13.4433	#N/A
TGME49_235440	LSM domain-containing protein	-1.46389	0.0294938	86.82	29.0867	#N/A
TGME49_237860	calcium-dependent protein kinase CDPK7A	-1.39152	1.4e-11	17.06	6.11667	#N/A
TGME49_224170	SAG-related sequence SRS60A	-1.38349	1.17e-14	268.65	96.2133	#N/A
TGME49_298960	Toxoplasma gondii family C protein	-1.36756	0.0407072	21.3667	7.75	#N/A
TGME49_223430	hypothetical protein	-1.36566	0.0222051	9.14	3.30333	#N/A
TGME49_248900	hypothetical protein	-1.36353	0.000357779	14.3133	5.24	#N/A
TGME49_318750	deoxyribose-phosphate aldolase	-1.35724	5.72e-11	234.41	85.5867	cytosol
TGME49_293500	hypothetical protein	-1.35115	4.1e-05	9.19333	3.37	#N/A
TGME49_293420	apicomplexan amino acid transporter ApiAT5-5	-1.35006	5.93e-07	67.3567	24.76	#N/A
TGME49_269600	biotin-requiring enzyme domain-containing protein	-1.3478	0.0172982	8.90333	3.31333	#N/A
TGME49_500062	dynein heavy chain, putative	-1.31855	9.53e-08	5.91333	2.21333	#N/A
TGME49_213480	hypothetical protein	-1.31285	1.59e-06	16.89	6.39333	#N/A
TGME49_250220	hypothetical protein	-1.30637	0.000157304	59.1567	22.4133	#N/A
TGME49_210600	KRUF family protein	-1.29895	0.00071084	12.42	4.75333	#N/A
TGME49_308093	rhoptry kinase family protein (incomplete catalytic triad)	-1.29589	0.00027558	36.6233	14.2233	unknown
TGME49_224710	PA domain-containing protein	-1.29027	7.59e-05	38.6867	14.76	#N/A
TGME49_222160	aldehyde dehydrogenase	-1.27853	2.97e-08	83.8567	32.3067	cytosol
TGME49_254430	microneme protein, putative	-1.27633	0.0409363	10.8467	4.22333	#N/A
TGME49_316120	hypothetical protein	-1.26361	0.0149104	9.03667	3.5	#N/A
TGME49_263760	hypothetical protein	-1.24964	5.66e-08	25.5367	9.98333	unknown
TGME49_224180	BTB domain-containing protein	-1.21708	0.0145374	6.63333	2.66667	#N/A
TGME49_288730	DNA polymerase, putative	-1.20743	0.000105628	16.9367	6.83333	#N/A
TGME49_277050	SPRY domain-containing protein	-1.20667	9.43e-07	17.1133	6.93667	#N/A
TGME49_263270	glycerophosphodiester phosphodiesterase family protein	-1.19471	1.34e-15	149.623	61.24	endomembrane vesicles
TGME49_277930	WD40 repeat-containing protein	-1.19083	0.00280304	5.78	2.36667	#N/A
TGME49_246760	hypothetical protein	-1.18322	9.42e-06	9.61333	3.95667	#N/A
TGME49_237170	hypothetical protein	-1.18308	8.46e-05	39.7567	16.48	#N/A
TGME49_301300	PHAX RNA-binding domain protein	-1.1818	0.00144356	49.4	20.18	#N/A
TGME49_288945	hypothetical protein	-1.17078	5.8e-06	26.7967	11.1833	#N/A
TGME49_207140	SAG-related sequence SRS49B	-1.16533	0.0019369	50.01	20.7967	PM - peripheral 1
TGME49_239250	diacylglycerol kinase DGK3	-1.16422	1.9e-13	52.1167	21.7133	ER 1
TGME49_267360	histone deacetylase SIR2-like	-1.16026	4.58e-05	14.2233	5.96	#N/A
TGME49_207150	SAG-related sequence SRS49C	-1.1536	0.014155	93.4433	38.73	#N/A
TGME49_312140	hypothetical protein	-1.14645	3.71e-14	91.75	38.7767	unknown
TGME49_264650	phosphoacetylglucosamine mutase	-1.1381	1.11e-05	38.7467	16.5133	cytosol
TGME49_223095	hypothetical protein	-1.13461	7.81e-05	32.38	13.7933	cytosol
TGME49_252070	KRUF family protein	-1.12999	0.0120746	13.45	5.78333	#N/A
TGME49_238200	alpha/beta hydrolase fold domain-containing protein	-1.12417	6.21e-05	35.4033	15.1367	#N/A
TGME49_248780	SRR1 protein	-1.122	0.00653542	13.2533	5.70667	#N/A
TGME49_277000	transport protein Sec24, putative	-1.12171	5.02e-12	79.28	34.09	nucleus - chromatin
TGME49_223450	ubiquitin carboxyl-terminal hydrolase	-1.11639	7.03e-16	55.2533	23.8067	#N/A
TGME49_218500	hypothetical protein	-1.113	0.00537494	5.22333	2.25333	#N/A
TGME49_218490	hypothetical protein	-1.09986	1.9e-06	15.2433	6.65333	#N/A
TGME49_213460	hypothetical protein	-1.09467	2.58e-07	23.26	10.2333	#N/A
TGME49_223060	MORN repeat-containing protein	-1.08106	1.94e-11	28.9733	12.8467	#N/A
TGME49_278580	hypothetical protein	-1.07049	0.0150426	7.78333	3.47333	#N/A
TGME49_295720	sulfite oxidase, putative	-1.06984	0.000106832	35.7267	15.9333	#N/A
TGME49_309930	dense granule protein GRA56	-1.06008	9.2e-16	172.007	77.2367	endomembrane vesicles
TGME49_241870	tRNA ligase class I (E and Q), catalytic domain-containing protein	-1.05901	9.95e-06	22.5333	10.0933	#N/A
TGME49_248800	hypothetical protein	-1.04721	0.000190375	28.19	12.8167	unknown
TGME49_244050	pentatricopeptide repeat-containing protein PPR1	-1.0356	0.0010605	11.0167	5.06	apicoplast
TGME49_252250	ATPase, AAA family protein	-1.03452	4.9e-05	23.8467	10.85	#N/A
TGME49_207665	kinesin motor domain-containing protein	-1.03252	0.000628401	27.8467	12.7333	#N/A
TGME49_280590	hypothetical protein	-1.03221	4.4e-06	12.6133	5.75	nucleus - chromatin
TGME49_297340	hypothetical protein	-1.032	1.55e-17	263.78	120.667	#N/A
TGME49_224810	hypothetical protein	-1.02517	0.0190185	6.26667	2.87	#N/A
TGME49_315590	macro domain-containing protein	-1.01721	0.000505153	34.7733	15.9267	#N/A
TGME49_310910	WD domain, G-beta repeat-containing protein	-1.01557	1.38e-07	15.78	7.28333	#N/A
TGME49_272490	protoporphyrinogen oxidase	-1.01489	0.00140896	17.9233	8.27667	mitochondrion - membranes
TGME49_269310	zinc finger (CCCH type) motif-containing protein	-1.0069	0.00254562	18.6767	8.71667	#N/A
